# Supplementary material for: Ionophore-Based Polymeric Sensors for Potentiometric Assay of the Anticancer Drug Gemcitabine in Pharmaceutical Formulation: A Comparative Study
Source: Molecules. 2023 Nov 12;28(22):7552. doi: 10.3390/molecules28227552 (PMC10673180; doi:10.3390/molecules28227552)
Supplement: Supplementary file 1 [file molecules-28-07552-s001.zip]

Archive with 1 entries (1 files):
- molecules-2670503-supplementary.pdf
